# Supplementary material for: A practical approach to illustrate the importance of the bodily energy and heat balances and of the associated regulatory loops to healthcare students
Source: BMC Med Educ. 2026 Jul 20;26:1186. doi: 10.1186/s12909-026-09954-6 (PMC13386703; doi:10.1186/s12909-026-09954-6)
Supplement: Supplementary file 5 — Supplementary Material 5. [file 12909_2026_9954_MOESM5_ESM.xlsx]

## Sheet: Sheet1
	Variable	Corresponding figure	Groupe 1 (reference)	Groupe 2	Cohen's d	95% CI (low, high)
	Metabolic rate before exercise	3G	Men	Women	1.03	0.57, 1.49
		3M	normal weight	underweight	0.32	-0.18,0.81
		3M	normal weight	overweight	-1.26	-1.92,-0.60
	Metabolic rate before exercise / body surface	3H	Men	Women	0.14	-0.30, 0.58
		3N	normal weight	underweight	-0.1	-0.60,0.39
		3N	normal weight	overweight	-0.45	-1.08,0.18
	Metabolic rate before exercise / body weight	3I	Men	Women	-0.2	-0.64, 0.24
		3O	normal weight	underweight	-0.62	-1.12,-0.11
		3O	normal weight	overweight	0.38	-0.25,1.01
	Non-heat or breathing-related metabolic rate	3J	Men	Women	-0.06	-0.50,0.37
		3P	normal weight	underweight	-0.12	-0.47,0.23
		3P	normal weight	overweight	-0.26	0.7,0.18
	∆metabolic rate / power	4C	Men	Women	-0.13	-0.57, 0.30
		4G	normal weight	underweight	0.3	-0.20, 0.79
		4G	normal weight	overweight	-0.01	-0.63.0.61
	∆metabolic rate / body surface / power	4D	Men	Women	-1.23	-1.70,-0.75
		4H	normal weight	underweight	-0.26	-0.75,0.24
		4H	normal weight	overweight	0.88	0.24,1.52
	∆metabolic rate / body weight / power	4E	Men	Women	-1.29	-1.76,-0.81
		4I	normal weight	underweight	-0.76	-1.27,-0.25
		4I	normal weight	overweight	1.44	0.76, 2.10
	Net efficiency	4F	Men	Women	0.16	-0.28, 0.59
		4J	normal weight	underweight	-0.37	-0.87,0.13
		4J	normal weight	overweight	0.01	-0.61,0.64
	Core temperature	5A	before exercise	during exercise	-0.1	-0.39,0.2
	Theoretical core temperature change	5B, without any heat loss	before exercise	during exercise	-5.17	-5.77,-4.55
		5B, without skin heat loss	before exercise	during exercise	-7.26	-8.06,-6.43
	Energy spent as heat	5C, body surface	before exercise	during exercise	-0.05	-0.35,0.24
		5C, respiration	before exercise	during exercise	0.92	0.61,1.23
	% body surface-related heat loss	5D, convection	before exercise	during exercise	20.7	18.49,22.85
		5D, evaporation	before exercise	during exercise	-20.7	-22.85,-18.49
		5D, radiation	before exercise	during exercise	20.7	18.49,22.85
	Sweat production / body surface	5E	before exercise	during exercise	-13.51	-14.93,-12.05
		5F, before	Men	Women	0.13	-031,0.56
		5F, during	Men	Women	0.58	0.14,1.02
		5G, before	normal weight	underweight	0.18	-0.31,0.68
		5G, before	normal weight	overweight	-0.71	-1.34,0.07
		5G, during	normal weight	underweight	0.07	-0.42,0.57
		5G, during	normal weight	overweight	1.14	0.48,1.79
